# Supplementary material for: Unsafe care in residential settings for older adults: a content analysis of accreditation reports
Source: Int J Qual Health Care. 2023 Oct 26;35(4):mzad085. doi: 10.1093/intqhc/mzad085 (PMC10654691; doi:10.1093/intqhc/mzad085)
Supplement: mzad085_Supp [file mzad085_supp.zip]

Archive with 1 entries (1 files):
- suppl_data/Supplementary data.docx
